# Supplementary material for: Stratification by Mutational Landscape Reveals Differential Immune Infiltration and Predicts the Recurrence and Clinical Outcome of Cervical Cancer
Source: Phenomics. 2025 Mar 19;5(4):384–403. doi: 10.1007/s43657-024-00158-w (PMC12457260; doi:10.1007/s43657-024-00158-w)
Supplement: Supplementary file 11 — Supplementary file11 (XLSX 16 KB) [file 43657_2024_158_MOESM11_ESM.xlsx]

## Sheet: Sheet1
Table S2 Coefficient Table
ID	Gene	Coefficient
1	DCHS2	1.1
2	DNAH10	1.21
3	RYR1	0.99
4	WDFY4	1.41
