# Supplementary material for: Stratification by Mutational Landscape Reveals Differential Immune Infiltration and Predicts the Recurrence and Clinical Outcome of Cervical Cancer
Source: Phenomics. 2025 Mar 19;5(4):384–403. doi: 10.1007/s43657-024-00158-w (PMC12457260; doi:10.1007/s43657-024-00158-w)
Supplement: Supplementary file 13 — Supplementary file13 (XLSX 32 KB) [file 43657_2024_158_MOESM13_ESM.xlsx]

## Sheet: Table S4a
Table S4a The clinical characteristics of 77 recurrent and 31 non-recurrent CC patients
Group		Overall	Non-recurrence	Recurrence	p -value
Total		108	31	77
Age (median [IQR])		50 [45.0, 55.0]	48 [45.5, 55.0]	50 [45.0, 55.0]	0.852
Stage (%)	Early (I-IIA2）	88 (81.5)	29 (93.5)	59 (76.6)	0.054
	Late (IIB-IV)	20 (18.5)	2 (6.5)	18 (23.4)
Histology (%)	AC	15 (13.9)	3 (9.7)	12 (15.6)	0.547
	SC	93 (86.1)	28 (90.3)	65 (84.4)
Grade (%)	Poor	45 (41.7)	11 (35.5)	34 (44.2)	0.541
	Well_& Moderate	63 (58.3)	20 (64.5)	43 (55.8)
LN metastasis (%)	No	70 (64.8)	24 (77.4)	46 (59.7)	0.129
	Yes	38 (35.2)	7 (22.6)	31 (40.3)
LVSI (%)	No	95 (88.0)	30 (96.8)	65 (84.4)	0.104
	Yes	13 (12.0)	1 (3.2)	12 (15.6)
PI (%)	No	99 (91.7)	31 (100.0)	68 (88.3)	0.057
	Yes	9 (8.3)	0 (0.0)	9 (11.7)
NACT (%)	No	69 (63.9)	23 (74.2)	46 (59.7)	0.233
	Yes	39 (36.1)	8 (25.8)	31 (40.3)
AC adenocarcinoma, LN lymph node metastasis, LVSI lymph-vascular space invasion, PI parametrial involvement, NACT Neoadjuvant Chemotherapy, SC squamous carcinoma

## Sheet: Table S4b
Table S4b The detailed clinicopathological information of 108 CC patients
Sample ID	Age	Recurrence Status	Histology	Stage	Grade	LVSI	LN	PI	NACT
Non-Recurrence_01	47	Non-Recurrence	SC	Early	Well & Moderate	No	No	No	Yes
Non-Recurrence_02	47	Non-Recurrence	SC	Early	Well & Moderate	No	No	No	No
Non-Recurrence_03	48	Non-Recurrence	SC	Early	Well & Moderate	No	No	No	Yes
Non-Recurrence_04	46	Non-Recurrence	SC	Early	Well & Moderate	No	No	No	No
Non-Recurrence_05	53	Non-Recurrence	SC	Early	Poor	No	No	No	No
Non-Recurrence_06	34	Non-Recurrence	SC	Early	Well & Moderate	No	Yes	No	No
Non-Recurrence_07	41	Non-Recurrence	SC	Early	Well & Moderate	No	Yes	No	Yes
Non-Recurrence_08	58	Non-Recurrence	SC	Early	Well & Moderate	No	No	No	No
Non-Recurrence_09	43	Non-Recurrence	SC	Early	Well & Moderate	No	No	No	No
Non-Recurrence_10	60	Non-Recurrence	SC	Early	Poor	No	No	No	No
Non-Recurrence_11	55	Non-Recurrence	SC	Early	Poor	No	Yes	No	No
Non-Recurrence_12	49	Non-Recurrence	SC	Early	Well & Moderate	No	No	No	No
Non-Recurrence_13	52	Non-Recurrence	SC	Early	Well & Moderate	No	Yes	No	No
Non-Recurrence_14	31	Non-Recurrence	SC	Early	Poor	No	No	No	Yes
Non-Recurrence_15	46	Non-Recurrence	SC	Early	Well & Moderate	No	No	No	No
Non-Recurrence_16	46	Non-Recurrence	SC	Early	Well & Moderate	No	No	No	No
Non-Recurrence_17	55	Non-Recurrence	SC	Early	Poor	No	No	No	No
Non-Recurrence_18	56	Non-Recurrence	SC	Early	Well & Moderate	No	Yes	No	Yes
Non-Recurrence_19	44	Non-Recurrence	SC	Early	Well & Moderate	No	No	No	No
Non-Recurrence_20	45	Non-Recurrence	SC	Early	Well & Moderate	No	No	No	No
Non-Recurrence_21	41	Non-Recurrence	SC	Early	Poor	No	No	No	No
Non-Recurrence_22	62	Non-Recurrence	SC	Early	Poor	No	No	No	No
Non-Recurrence_23	54	Non-Recurrence	SC	Early	Poor	Yes	No	No	No
Non-Recurrence_24	44	Non-Recurrence	SC	Early	Poor	No	No	No	No
Non-Recurrence_25	62	Non-Recurrence	SC	Early	Poor	No	No	No	Yes
Non-Recurrence_26	52	Non-Recurrence	SC	Early	Poor	No	No	No	No
Non-Recurrence_27	55	Non-Recurrence	SC	Late	Well & Moderate	No	Yes	No	Yes
Non-Recurrence_28	67	Non-Recurrence	SC	Early	Well & Moderate	No	No	No	No
Non-Recurrence_29	65	Non-Recurrence	AC	Late	Well & Moderate	No	Yes	No	Yes
Non-Recurrence_30	48	Non-Recurrence	AC	Early	Well & Moderate	No	No	No	No
Non-Recurrence_31	48	Non-Recurrence	AC	Early	Well & Moderate	No	No	No	No
Recurrence_30	57	Recurrence	SC	Late	Poor	No	No	No	No
Recurrence_32	39	Recurrence	SC	Late	Well & Moderate	No	No	No	Yes
Recurrence_33	44	Recurrence	SC	Late	Well & Moderate	No	No	No	Yes
Recurrence_39	50	Recurrence	SC	Late	Well & Moderate	No	Yes	No	Yes
Recurrence_42	55	Recurrence	SC	Late	Poor	No	No	No	Yes
Recurrence_43	49	Recurrence	SC	Late	Poor	Yes	Yes	No	Yes
Recurrence_45	48	Recurrence	SC	Late	Well & Moderate	No	No	No	Yes
Recurrence_47	51	Recurrence	SC	Late	Well & Moderate	Yes	No	No	Yes
Recurrence_48	50	Recurrence	SC	Late	Well & Moderate	No	No	No	Yes
Recurrence_49	59	Recurrence	SC	Late	Poor	No	No	No	Yes
Recurrence_57	62	Recurrence	SC	Late	Poor	No	No	No	Yes
Recurrence_66	50	Recurrence	AC	Late	Poor	No	Yes	Yes	Yes
Recurrence_68	56	Recurrence	AC	Late	Well & Moderate	Yes	Yes	No	Yes
Recurrence_69	53	Recurrence	AC	Late	Poor	No	No	Yes	Yes
Recurrence_71	57	Recurrence	AC	Late	Well & Moderate	No	No	No	No
Recurrence_75	40	Recurrence	AC	Late	Well & Moderate	No	No	No	Yes
Recurrence_76	55	Recurrence	AC	Late	Well & Moderate	Yes	Yes	No	Yes
Recurrence_77	61	Recurrence	SC	Late	Well & Moderate	Yes	Yes	Yes	No
Recurrence_01	55	Recurrence	SC	Early	Well & Moderate	No	No	No	No
Recurrence_02	43	Recurrence	SC	Early	Well & Moderate	No	Yes	No	No
Recurrence_03	35	Recurrence	SC	Early	Well & Moderate	No	No	No	No
Recurrence_04	43	Recurrence	SC	Early	Well & Moderate	No	No	No	No
Recurrence_05	59	Recurrence	SC	Early	Well & Moderate	No	No	No	No
Recurrence_06	57	Recurrence	SC	Early	Poor	No	No	No	No
Recurrence_07	53	Recurrence	SC	Early	Poor	No	No	No	No
Recurrence_08	60	Recurrence	SC	Early	Poor	No	Yes	No	No
Recurrence_09	41	Recurrence	SC	Early	Well & Moderate	No	Yes	Yes	No
Recurrence_10	55	Recurrence	SC	Early	Poor	No	No	Yes	No
Recurrence_11	45	Recurrence	SC	Early	Well & Moderate	No	No	No	No
Recurrence_12	32	Recurrence	SC	Early	Poor	No	No	No	No
Recurrence_13	59	Recurrence	SC	Early	Poor	Yes	Yes	Yes	No
Recurrence_14	43	Recurrence	SC	Early	Well & Moderate	No	Yes	No	No
Recurrence_15	48	Recurrence	SC	Early	Poor	No	No	No	No
Recurrence_16	53	Recurrence	SC	Early	Poor	No	No	No	No
Recurrence_17	47	Recurrence	SC	Early	Well & Moderate	No	Yes	No	No
Recurrence_18	54	Recurrence	SC	Early	Poor	No	No	No	No
Recurrence_19	48	Recurrence	SC	Early	Poor	No	Yes	No	Yes
Recurrence_20	34	Recurrence	SC	Early	Well & Moderate	No	Yes	No	Yes
Recurrence_21	49	Recurrence	SC	Early	Well & Moderate	No	Yes	No	No
Recurrence_22	55	Recurrence	SC	Early	Well & Moderate	No	No	No	No
Recurrence_23	39	Recurrence	SC	Early	Well & Moderate	No	No	No	No
Recurrence_24	46	Recurrence	SC	Early	Well & Moderate	No	No	No	No
Recurrence_25	39	Recurrence	SC	Early	Well & Moderate	No	Yes	Yes	Yes
Recurrence_26	54	Recurrence	SC	Early	Well & Moderate	No	No	No	Yes
Recurrence_27	46	Recurrence	SC	Early	Poor	No	Yes	No	No
Recurrence_28	34	Recurrence	SC	Early	Poor	No	Yes	No	No
Recurrence_29	48	Recurrence	SC	Early	Poor	No	No	No	Yes
Recurrence_31	45	Recurrence	SC	Early	Poor	No	Yes	No	No
Recurrence_34	56	Recurrence	SC	Early	Poor	No	No	No	No
Recurrence_35	47	Recurrence	SC	Early	Poor	Yes	Yes	No	No
Recurrence_36	58	Recurrence	SC	Early	Well & Moderate	No	Yes	No	No
Recurrence_37	45	Recurrence	SC	Early	Well & Moderate	No	No	No	Yes
Recurrence_38	50	Recurrence	SC	Early	Poor	No	Yes	No	Yes
Recurrence_40	44	Recurrence	SC	Early	Well & Moderate	No	No	No	Yes
Recurrence_41	52	Recurrence	SC	Early	Well & Moderate	No	No	No	No
Recurrence_44	59	Recurrence	SC	Early	Poor	Yes	No	No	No
Recurrence_46	54	Recurrence	SC	Early	Poor	Yes	Yes	No	No
Recurrence_50	54	Recurrence	SC	Early	Well & Moderate	Yes	Yes	No	Yes
Recurrence_51	46	Recurrence	SC	Early	Well & Moderate	No	No	Yes	No
Recurrence_52	50	Recurrence	SC	Early	Well & Moderate	No	No	No	No
Recurrence_53	50	Recurrence	SC	Early	Well & Moderate	Yes	Yes	No	Yes
Recurrence_54	41	Recurrence	SC	Early	Poor	No	No	No	Yes
Recurrence_55	53	Recurrence	SC	Early	Poor	No	No	No	No
Recurrence_56	66	Recurrence	SC	Early	Well & Moderate	No	No	No	No
Recurrence_58	60	Recurrence	SC	Early	Poor	No	No	No	No
Recurrence_59	59	Recurrence	SC	Early	Poor	No	No	No	Yes
Recurrence_60	55	Recurrence	SC	Early	Well & Moderate	No	No	Yes	No
Recurrence_61	51	Recurrence	SC	Early	Poor	No	No	No	No
Recurrence_62	51	Recurrence	SC	Early	Well & Moderate	No	Yes	No	No
Recurrence_63	55	Recurrence	SC	Early	Well & Moderate	No	No	No	No
Recurrence_64	28	Recurrence	SC	Early	Well & Moderate	No	Yes	No	Yes
Recurrence_65	42	Recurrence	AC	Early	Well & Moderate	No	Yes	No	No
Recurrence_67	43	Recurrence	AC	Early	Poor	No	No	No	No
Recurrence_70	48	Recurrence	AC	Early	Well & Moderate	No	No	No	Yes
Recurrence_72	42	Recurrence	AC	Early	Well & Moderate	Yes	Yes	No	Yes
Recurrence_73	46	Recurrence	AC	Early	Poor	No	Yes	No	Yes
Recurrence_74	47	Recurrence	AC	Early	Poor	No	Yes	No	No

## Sheet: Table S4c
Table S4c The detailed clinicopathological and molecular information of 95 CC patients
Sample ID	Age	Recurrence Status	Histology	Stage	Grade	LVSI	LN	PI	NACT	TMB	TMB Group	RRS	RRS Group	Group
Non-Recurrence_01	47	Non-Recurrence	SC	Early	Well & Moderate	No	No	No	Yes	2.23333	Low	1.41	High	Single_High
Non-Recurrence_02	47	Non-Recurrence	SC	Early	Well & Moderate	No	No	No	No	16.1667	High	2.2	High	Both_High
Non-Recurrence_03	48	Non-Recurrence	SC	Early	Well & Moderate	No	No	No	Yes	20.3	High	2.62	High	Both_High
Non-Recurrence_04	46	Non-Recurrence	SC	Early	Well & Moderate	No	No	No	No	14.8	High	0	Low	Single_High
Non-Recurrence_05	53	Non-Recurrence	SC	Early	Poor	No	No	No	No	11.9	High	0	Low	Single_High
Non-Recurrence_06	34	Non-Recurrence	SC	Early	Well & Moderate	No	Yes	No	No	15.7333	High	2.31	High	Both_High
Non-Recurrence_07	41	Non-Recurrence	SC	Early	Well & Moderate	No	Yes	No	Yes	10.3	High	0.99	High	Both_High
Non-Recurrence_08	58	Non-Recurrence	SC	Early	Well & Moderate	No	No	No	No	12.2667	High	1.21	High	Both_High
Non-Recurrence_09	43	Non-Recurrence	SC	Early	Well & Moderate	No	No	No	No	18.0667	High	2.09	High	Both_High
Non-Recurrence_10	60	Non-Recurrence	SC	Early	Poor	No	No	No	No	9.93333	High	1.41	High	Both_High
Non-Recurrence_11	55	Non-Recurrence	SC	Early	Poor	No	Yes	No	No	6.03333	Low	1.1	High	Single_High
Non-Recurrence_12	49	Non-Recurrence	SC	Early	Well & Moderate	No	No	No	No	5.76667	Low	0.99	High	Single_High
Non-Recurrence_14	31	Non-Recurrence	SC	Early	Poor	No	No	No	Yes	10.3	High	3.5	High	Both_High
Non-Recurrence_15	46	Non-Recurrence	SC	Early	Well & Moderate	No	No	No	No	11.6667	High	0.99	High	Both_High
Non-Recurrence_16	46	Non-Recurrence	SC	Early	Well & Moderate	No	No	No	No	8.96667	Low	1.21	High	Single_High
Non-Recurrence_17	55	Non-Recurrence	SC	Early	Poor	No	No	No	No	6.56667	Low	0.99	High	Single_High
Non-Recurrence_18	56	Non-Recurrence	SC	Early	Well & Moderate	No	Yes	No	Yes	8.53333	Low	0	Low	Both_Low
Non-Recurrence_19	44	Non-Recurrence	SC	Early	Well & Moderate	No	No	No	No	20.8333	High	3.3	High	Both_High
Non-Recurrence_20	45	Non-Recurrence	SC	Early	Well & Moderate	No	No	No	No	7.4	Low	1.41	High	Single_High
Non-Recurrence_21	41	Non-Recurrence	SC	Early	Poor	No	No	No	No	3.13333	Low	1.1	High	Single_High
Non-Recurrence_22	62	Non-Recurrence	SC	Early	Poor	No	No	No	No	0.9	Low	0	Low	Both_Low
Non-Recurrence_23	54	Non-Recurrence	SC	Early	Poor	Yes	No	No	No	1.3	Low	0	Low	Both_Low
Non-Recurrence_26	52	Non-Recurrence	SC	Early	Poor	No	No	No	No	7.9	Low	0	Low	Both_Low
Non-Recurrence_27	55	Non-Recurrence	SC	Late	Well & Moderate	No	Yes	No	Yes	0.433333	Low	0	Low	Both_Low
Non-Recurrence_28	67	Non-Recurrence	SC	Early	Well & Moderate	No	No	No	No	1.33333	Low	0	Low	Both_Low
Non-Recurrence_29	65	Non-Recurrence	AC	Late	Well & Moderate	No	Yes	No	Yes	1.66667	Low	0	Low	Both_Low
Non-Recurrence_30	48	Non-Recurrence	AC	Early	Well & Moderate	No	No	No	No	0.466667	Low	0	Low	Both_Low
Non-Recurrence_31	48	Non-Recurrence	AC	Early	Well & Moderate	No	No	No	No	0.966667	Low	0	Low	Both_Low
Recurrence_01	55	Recurrence	SC	Early	Well & Moderate	No	No	No	No	1.7	Low	0	Low	Both_Low
Recurrence_02	43	Recurrence	SC	Early	Well & Moderate	No	Yes	No	No	8	Low	0	Low	Both_Low
Recurrence_03	35	Recurrence	SC	Early	Well & Moderate	No	No	No	No	4.7	Low	0	Low	Both_Low
Recurrence_04	43	Recurrence	SC	Early	Well & Moderate	No	No	No	No	0.266667	Low	0	Low	Both_Low
Recurrence_05	59	Recurrence	SC	Early	Well & Moderate	No	No	No	No	5.8	Low	0	Low	Both_Low
Recurrence_06	57	Recurrence	SC	Early	Poor	No	No	No	No	3	Low	0	Low	Both_Low
Recurrence_07	53	Recurrence	SC	Early	Poor	No	No	No	No	0.366667	Low	0	Low	Both_Low
Recurrence_08	60	Recurrence	SC	Early	Poor	No	Yes	No	No	9.23333	Low	0	Low	Both_Low
Recurrence_09	41	Recurrence	SC	Early	Well & Moderate	No	Yes	Yes	No	3.7	Low	0	Low	Both_Low
Recurrence_10	55	Recurrence	SC	Early	Poor	No	No	Yes	No	0.366667	Low	0	Low	Both_Low
Recurrence_11	45	Recurrence	SC	Early	Well & Moderate	No	No	No	No	7.1	Low	0	Low	Both_Low
Recurrence_12	32	Recurrence	SC	Early	Poor	No	No	No	No	0.933333	Low	0	Low	Both_Low
Recurrence_13	59	Recurrence	SC	Early	Poor	Yes	Yes	Yes	No	6.23333	Low	1.41	High	Single_High
Recurrence_14	43	Recurrence	SC	Early	Well & Moderate	No	Yes	No	No	6.23333	Low	0	Low	Both_Low
Recurrence_15	48	Recurrence	SC	Early	Poor	No	No	No	No	4	Low	0	Low	Both_Low
Recurrence_16	53	Recurrence	SC	Early	Poor	No	No	No	No	2.6	Low	0	Low	Both_Low
Recurrence_18	54	Recurrence	SC	Early	Poor	No	No	No	No	10.7333	High	0	Low	Single_High
Recurrence_19	48	Recurrence	SC	Early	Poor	No	Yes	No	Yes	8.16667	Low	0	Low	Both_Low
Recurrence_20	34	Recurrence	SC	Early	Well & Moderate	No	Yes	No	Yes	8.3	Low	0	Low	Both_Low
Recurrence_22	55	Recurrence	SC	Early	Well & Moderate	No	No	No	No	5.9	Low	0	Low	Both_Low
Recurrence_23	39	Recurrence	SC	Early	Well & Moderate	No	No	No	No	14.1333	High	1.1	High	Both_High
Recurrence_24	46	Recurrence	SC	Early	Well & Moderate	No	No	No	No	10.2333	High	0	Low	Single_High
Recurrence_25	39	Recurrence	SC	Early	Well & Moderate	No	Yes	Yes	Yes	8.6	Low	0	Low	Both_Low
Recurrence_26	54	Recurrence	SC	Early	Well & Moderate	No	No	No	Yes	11.5333	High	2.09	High	Both_High
Recurrence_27	46	Recurrence	SC	Early	Poor	No	Yes	No	No	6.33333	Low	0	Low	Both_Low
Recurrence_28	34	Recurrence	SC	Early	Poor	No	Yes	No	No	12.3	High	0	Low	Single_High
Recurrence_29	48	Recurrence	SC	Early	Poor	No	No	No	Yes	7.7	Low	1.21	High	Single_High
Recurrence_30	57	Recurrence	SC	Late	Poor	No	No	No	No	15.2667	High	0	Low	Single_High
Recurrence_31	45	Recurrence	SC	Early	Poor	No	Yes	No	No	11.0667	High	0	Low	Single_High
Recurrence_32	39	Recurrence	SC	Late	Well & Moderate	No	No	No	Yes	5.13333	Low	0	Low	Both_Low
Recurrence_34	56	Recurrence	SC	Early	Poor	No	No	No	No	3.9	Low	0	Low	Both_Low
Recurrence_37	45	Recurrence	SC	Early	Well & Moderate	No	No	No	Yes	2.93333	Low	0	Low	Both_Low
Recurrence_38	50	Recurrence	SC	Early	Poor	No	Yes	No	Yes	9.2	Low	0	Low	Both_Low
Recurrence_39	50	Recurrence	SC	Late	Well & Moderate	No	Yes	No	Yes	2.46667	Low	0	Low	Both_Low
Recurrence_40	44	Recurrence	SC	Early	Well & Moderate	No	No	No	Yes	2.03333	Low	0	Low	Both_Low
Recurrence_41	52	Recurrence	SC	Early	Well & Moderate	No	No	No	No	1.66667	Low	0	Low	Both_Low
Recurrence_42	55	Recurrence	SC	Late	Poor	No	No	No	Yes	1.76667	Low	0	Low	Both_Low
Recurrence_43	49	Recurrence	SC	Late	Poor	Yes	Yes	No	Yes	2.03333	Low	0	Low	Both_Low
Recurrence_44	59	Recurrence	SC	Early	Poor	Yes	No	No	No	5.76667	Low	0	Low	Both_Low
Recurrence_46	54	Recurrence	SC	Early	Poor	Yes	Yes	No	No	1.06667	Low	0	Low	Both_Low
Recurrence_48	50	Recurrence	SC	Late	Well & Moderate	No	No	No	Yes	0.866667	Low	0	Low	Both_Low
Recurrence_49	59	Recurrence	SC	Late	Poor	No	No	No	Yes	3.5	Low	0	Low	Both_Low
Recurrence_50	54	Recurrence	SC	Early	Well & Moderate	Yes	Yes	No	Yes	0.9	Low	0	Low	Both_Low
Recurrence_51	46	Recurrence	SC	Early	Well & Moderate	No	No	Yes	No	3.7	Low	0.99	High	Single_High
Recurrence_52	50	Recurrence	SC	Early	Well & Moderate	No	No	No	No	2.83333	Low	1.41	High	Single_High
Recurrence_53	50	Recurrence	SC	Early	Well & Moderate	Yes	Yes	No	Yes	4.43333	Low	0	Low	Both_Low
Recurrence_54	41	Recurrence	SC	Early	Poor	No	No	No	Yes	4.23333	Low	0	Low	Both_Low
Recurrence_55	53	Recurrence	SC	Early	Poor	No	No	No	No	1.2	Low	0	Low	Both_Low
Recurrence_56	66	Recurrence	SC	Early	Well & Moderate	No	No	No	No	1.03333	Low	0	Low	Both_Low
Recurrence_57	62	Recurrence	SC	Late	Poor	No	No	No	Yes	1.06667	Low	0	Low	Both_Low
Recurrence_58	60	Recurrence	SC	Early	Poor	No	No	No	No	1.7	Low	0	Low	Both_Low
Recurrence_59	59	Recurrence	SC	Early	Poor	No	No	No	Yes	1.73333	Low	0	Low	Both_Low
Recurrence_60	55	Recurrence	SC	Early	Well & Moderate	No	No	Yes	No	12.4667	High	0	Low	Single_High
Recurrence_61	51	Recurrence	SC	Early	Poor	No	No	No	No	12.3	High	1.21	High	Both_High
Recurrence_62	51	Recurrence	SC	Early	Well & Moderate	No	Yes	No	No	22.3667	High	0	Low	Single_High
Recurrence_63	55	Recurrence	SC	Early	Well & Moderate	No	No	No	No	7.16667	Low	0	Low	Both_Low
Recurrence_64	28	Recurrence	SC	Early	Well & Moderate	No	Yes	No	Yes	3.8	Low	0	Low	Both_Low
Recurrence_65	42	Recurrence	AC	Early	Well & Moderate	No	Yes	No	No	13.4	High	0	Low	Single_High
Recurrence_68	56	Recurrence	AC	Late	Well & Moderate	Yes	Yes	No	Yes	7.4	Low	0.99	High	Single_High
Recurrence_69	53	Recurrence	AC	Late	Poor	No	No	Yes	Yes	1.1	Low	0	Low	Both_Low
Recurrence_70	48	Recurrence	AC	Early	Well & Moderate	No	No	No	Yes	8.46667	Low	0	Low	Both_Low
Recurrence_71	57	Recurrence	AC	Late	Well & Moderate	No	No	No	No	2.96667	Low	0.99	High	Single_High
Recurrence_72	42	Recurrence	AC	Early	Well & Moderate	Yes	Yes	No	Yes	9.66667	Low	0	Low	Both_Low
Recurrence_73	46	Recurrence	AC	Early	Poor	No	Yes	No	Yes	1.43333	Low	0	Low	Both_Low
Recurrence_74	47	Recurrence	AC	Early	Poor	No	Yes	No	No	17.6667	High	0	Low	Single_High
Recurrence_75	40	Recurrence	AC	Late	Well & Moderate	No	No	No	Yes	7.86667	Low	0	Low	Both_Low
Recurrence_77	61	Recurrence	SC	Late	Well & Moderate	Yes	Yes	Yes	No	1.53333	Low	0	Low	Both_Low
