# Supplementary material for: Stratification by Mutational Landscape Reveals Differential Immune Infiltration and Predicts the Recurrence and Clinical Outcome of Cervical Cancer
Source: Phenomics. 2025 Mar 19;5(4):384–403. doi: 10.1007/s43657-024-00158-w (PMC12457260; doi:10.1007/s43657-024-00158-w)
Supplement: Supplementary file 14 — Supplementary file14 (XLSX 16 KB) [file 43657_2024_158_MOESM14_ESM.xlsx]

## Sheet: Table S5
Table S5 the full name of driver genes exhibited in our cohort
Abbreviation of genes	Full name of genes
AHNAK	AHNAK Nucleoprotein
ARID1A	AT-rich Interaction Domain 1A
CASP8	Caspase 8
EP300	E1A Binding Protein p300
FAT1	FAT Atypical Cadherin 1
FLG	Filaggrin
GDPD2	Glycerophosphodiester Phosphodiesterase Domain Containing 2
KMT2C	Lysine Methyltransferase 2C
KMT2D	Lysine Methyltransferase 2D
LRP1B	LDL Receptor Related Protein 1B
MUC16	Mucin 16, Cell Surface Associated
NOTCH1	Notch Receptor 1
PIK3CA	Ahosphatidylinositol-4,5-bisphosphate 3-kinase Catalytic Subunit Alpha
RUNX1	RUNX Family Transcription Factor 1
RYR2	Ryanodine Receptor 2
SMAD4	SMAD Family Member 4
SPEN	Spen Family Transcriptional Repressor
TP53	Tumor Protein p53
TTN	Titin
