# Supplementary material for: Stratification by Mutational Landscape Reveals Differential Immune Infiltration and Predicts the Recurrence and Clinical Outcome of Cervical Cancer
Source: Phenomics. 2025 Mar 19;5(4):384–403. doi: 10.1007/s43657-024-00158-w (PMC12457260; doi:10.1007/s43657-024-00158-w)
Supplement: Supplementary file 15 — Supplementary file15 (XLSX 28 KB) [file 43657_2024_158_MOESM15_ESM.xlsx]

## Sheet: Table S6
Table S6 The densities of immune cell subpopulations infiltrated in tumor center and stroma of 95 CC patients
Sample ID	Stroma								Tumor center
	CD20	CD4	CD56	CD68	CD8	CD8+PD-1+	PD-1	Treg	CD20	CD4	CD56	CD68	CD8	CD8+PD-1+	PD-1	PD-L1	Treg
Recurrence_01	45.62	423.47	56.7	134	8854	2436.42	6664.23	2.99	0	48.98	0.3	24	453.9	108.11	332.83	18.24	1.24
Recurrence_02	688.58	1073.57	102.32	0	6157.46	121.55	374.68	21.95	55.3	64.43	13.93	598	1314.01	298.54	617.41	1832.6	5.56
Recurrence_03	33.62	73.46	22.64	0	12.64	1.15	6.89	2.15	2.51	33.93	4.67	0	17.29	3.2	18.57	0	0
Recurrence_04	563.61	3471.46	616.44	9.77	1869.78	91.21	300.79	172.61	22.24	168.58	28.11	133.9	2470.13	33.76	144.31	20.52	5.09
Recurrence_05	444.37	2763.83	5.99	0	2213.14	3.34	43	82.27	0	139.38	10.55	14.45	232.67	0.89	33.83	1.78	5.47
Recurrence_06	447.6	2928.04	400.97	200.23	459.38	122.25	438.88	615.45	9.2	2817.94	135.01	591.75	291.28	186.82	591.41	32.61	1402.83
Recurrence_07	23.04	42.62	7.31	43	123	14	25	17.63	0	30.69	0.04	13	45	13	24	456	2.18
Recurrence_08	439.68	1969.51	157.43	7.31	1515.08	5.68	22.32	73.04	10.17	55.53	18.62	2.97	209.91	4.95	8.91	5.94	2.94
Recurrence_09	1783.85	2888.48	253.07	209.27	1771.16	96.98	122.5	145.6	101.93	149.1	14.16	39.36	1182.68	245.12	382.89	233.49	8.38
Recurrence_10	156.03	1123.31	112.06	4.19	0.84	0	0	86.11	25.25	16.83	5.25	14.04	0.81	0	0	0	0
Recurrence_11	74.09	113.99	25.52	1.6	6.39	0	11.19	16.23	19.75	34.54	8.92	0.55	31.56	13.84	33.13	32.67	0
Recurrence_12	1511.83	6477.48	632.57	0	2662.71	13.21	30.03	147.46	25.18	1262.03	61.31	0.3	261.71	8.09	71.65	1809.21	52.19
Recurrence_13	2386.68	2676.6	121.99	1.17	934.34	15.24	75.03	369.93	28.62	154.17	15.26	1.01	163.41	12.47	47.17	3853.84	8.64
Recurrence_14	160.77	1211	92.03	0	20.5	1.24	12.43	27.3	0	44.47	2.88	1.22	19.46	6.08	53.52	2.43	0
Recurrence_15	677.84	5781.68	242.87	0	5626.13	175.55	278.08	223.29	20.97	51.91	74.1	0.87	201.03	33.21	57.69	10.49	2.85
Recurrence_16	80.85	394.3	18.58	0	27.2	0	1.94	31.9	15.3	137.31	3.06	0	27.1	0	17.83	22.82	2.44
Recurrence_18	5945.66	5399.17	1315.65	14.18	730.99	5.84	85.08	987.59	6	51.7	3.5	6.86	200.55	2.39	15.82	668.81	0
Recurrence_19	137.23	144.83	48.08	735.52	2058.01	429.21	1184.7	61.95	28.49	17.21	31.28	369.11	1003.22	94.64	378.57	2205.19	1.97
Recurrence_20	494.1	548.21	49.89	447.81	704.14	203.06	577.83	94.64	31.49	54.45	78.72	458.39	589.29	73.82	379.86	742.52	1.38
Recurrence_22	188.61	155.03	27.89	0	185.42	0	0	10.39	13.44	68.97	16.64	0	45.81	0	3.37	53.22	2.81
Recurrence_23	1304.36	1736.98	266.72	14.84	980.09	23.15	174.53	101.55	50.45	205.65	29.43	5.35	222.23	8.03	153.95	33.47	8.7
Recurrence_24	197	153.39	43.78	0	57.58	0	8.1	16.3	0	18.19	1.68	0	18.18	0	34.85	0.76	0.07
Recurrence_25	1288.21	1379.54	130.58	164.51	1913.47	337.67	1135.1	24.28	58.17	38.64	2.1	605.9	994.01	300.81	428.06	1698.6	0
Recurrence_26	1016.65	4432.9	302.69	308.07	1996.86	773.65	2607.42	346.06	289.7	49.4	2.42	141.27	930.85	350.77	1058.47	679.71	4.25
Recurrence_27	276.71	112.66	483.62	132	24351	123	321	9.69	53.02	83.4	299.28	14	122	43	52	1211	6.16
Recurrence_28	140.46	196.58	20.92	0	1075.49	78.69	136.4	15.42	3.57	248.76	156.34	8.48	642.6	61.58	251.24	2374.49	15.33
Recurrence_29	13.61	98.68	8.51	11.24	27.98	13.36	41.47	3.43	0	25.05	8.67	8.88	22.29	14.49	29.19	880.35	3.64
Recurrence_30	324.68	2402.87	179.1	11.93	584.4	59	316.99	193.24	15.88	122.22	23.1	0	136.13	19.68	76.04	999.73	5.5
Recurrence_31	446.77	3101.94	118.54	21.16	534.43	11.94	86.81	169.78	6.35	14.22	16.34	86.99	526.22	36.8	159.98	15.33	0
Recurrence_32	269.45	351.2	145.74	79.66	451.43	44.26	330.72	74.6	6.42	23.88	0.3	31.2	173.28	34.66	336.16	301.51	0
Recurrence_34	484.07	4271.62	175.18	41.13	6382.98	2127.66	7390.07	183.04	114.89	637.29	44.13	3.37	152.89	25	295.33	2199.97	94.64
Recurrence_37	1250.45	1489.95	107.18	48.38	905.63	173.89	645.45	99.18	6.13	84.47	7.01	90.81	489.14	117.24	261.78	1411.72	3.78
Recurrence_38	209.45	391.2	45.74	2055.11	2330.69	834.33	2854.6	61.95	28.49	87.21	21.28	646.44	699.21	120.69	645.95	2060.98	0
Recurrence_39	238.88	328.37	121.21	924.73	2592.42	361.68	920.13	80.65	16.69	56.04	34.98	22.2	53.74	15.19	34.33	48.45	9.22
Recurrence_40	34.65	307.81	641.61	207.42	2111.28	107.08	429.17	183.07	0	0	0	240.36	451.56	15.17	95.1	134.18	0
Recurrence_41	135.12	594.33	37.6	1212.89	10612.8	3335.46	37902.9	12.53	0	64.44	6.94	6.63	699.21	120.69	345.95	625	2.72
Recurrence_42	21	42.63	0	19.32	263.55	30.01	998.99	0	0	0	0	0	1733.25	0	0	2599.88	0
Recurrence_43	0	112.02	1.18	46.92	249.32	37.26	673.9	0	0	0	0	0	0	0	0	0	0
Recurrence_44	48.09	1853	76.5	9.77	1869.78	91.21	300.79	172.61	22.24	168.58	28.11	133.9	247.13	33.76	144.31	20.52	5.09
Recurrence_46	79.81	1037.54	56.05	36888.2	14884	3245	11170.9	1.93	0	15.56	0.53	267.14	154	34	113.33	16.29	0.68
Recurrence_48	347.9	817.94	276.53	24.96	352.77	27.18	161.97	53.52	2.99	71.77	10.96	53.77	126.68	15.49	130.18	748.25	0
Recurrence_49	437708	925240	6534.1	11.43	2285.02	414.16	1161.08	2629.51	128.46	203.73	19.57	342.08	1853.09	288.07	937.55	2107.82	50.18
Recurrence_50	3574.78	5243.08	1111.61	3.99	712.96	24.72	160.3	185.27	15.08	47.75	216.96	44.81	733.82	52.77	142.02	1615.01	2.51
Recurrence_51	36.13	235.86	19.41	89.6	990.8	0	210.8	79.64	0	25.55	6.45	170.78	176	0	5.66	432	0.65
Recurrence_52	7.31	331.57	14.46	145	865	134	541	24.34	0	88.19	25.95	86.79	81.83	57.03	1039	1408.47	3.72
Recurrence_53	17866.9	17143.7	632.34	88.43	901.26	118.8	554.69	921.27	87.81	31.48	2.07	83.21	712.58	27.23	216.35	1140.73	2.07
Recurrence_54	5954.56	7318.64	1816.11	129.34	104.62	1.32	113.89	54.21	3.16	34.24	5.79	757.73	352.87	6.3	72.46	352.87	0
Recurrence_55	5.72	228.78	11.52	43.89	95.92	0	55.17	6.22	0	63.52	1.83	214.06	89	0	201.75	100.88	5.27
Recurrence_56	113.67	1722.71	37.63	246.45	284.53	47.7	708.86	162.55	0	340.28	146.29	18.88	20.23	16.18	455.87	49.9	23.25
Recurrence_57	68742.5	93290.2	214.95	165.81	2026.69	614.88	1035.67	2395.21	511.94	354.71	0.46	0	1343.96	191.99	575.98	3071.9	63.82
Recurrence_58	234.51	2951.7	317.68	62.87	5701.45	605.99	676.48	96.01	0	437.39	158.73	2.65	8945.93	122.08	2208.46	1441.53	37.41
Recurrence_59	4966.13	1235.86	199.41	809.6	9910.8	0	9910.8	79.64	183.5	385.99	75.04	83.21	712.58	27.23	216.35	1140.73	26.58
Recurrence_60	339.68	1969.51	57.03	1.96	761.66	13.73	118.99	74.64	31.49	44.45	8.72	0	324.07	8.74	99.79	234.05	0.14
Recurrence_61	85.7	2052.93	119.93	3.61	503.08	42.59	241.07	80.38	0	385	139.79	2.87	126.43	22.51	102.48	695.84	23.59
Recurrence_62	185.22	2409.26	116.8	7.15	281.39	0.65	126.72	240.7	0	105.93	163.91	21.42	22.05	0.63	15.12	0.63	5.12
Recurrence_63	28.28	1032.14	23.62	2.91	965.51	17.45	58.16	42.96	0.63	132.17	12.68	2.87	365.35	16.26	84.16	1698.58	3.88
Recurrence_64	765.63	876.15	170.14	867.9	875.16	98.12	213.66	0	3.55	64.81	4.44	422	490.05	44.94	178.62	1898.57	0
Recurrence_65	15.31	129.88	7.02	4251.6	8333.01	134	416.41	2.99	0	18.98	0.3	0	4.28	0	8.56	0	0.71
Recurrence_68	7.02	98.3	27.93	48.57	109.58	6.21	81.33	0	0	10.79	5.46	251.41	133.67	7.08	21.77	319.58	0
Recurrence_69	57.16	548.76	23	448.56	84.51	12.57	27.74	0	0	2.64	0.77	86.05	194.02	15.18	27.32	298.63	0
Recurrence_70	649.71	2641.31	130.21	574.97	846.54	161.91	264	56.53	28.68	258.97	18.68	22.2	63.74	20.19	44.33	483.45	2.65
Recurrence_71	0	15.11	7.26	67.05	40.78	0	45.87	0.24	0	6.91	0.34	4.86	0	0	4.25	0.61	0
Recurrence_72	736.57	841.8	170.2	16.66	43.3	2.66	15.22	0	0	10.27	5.67	24.3	43.73	12.89	35.42	373.1	0
Recurrence_73	720.1	153.89	28.44	2281.09	705.85	59.58	482.75	5.48	0.56	8.46	0.82	196.21	355.05	18.69	49.49	325.98	0.56
Recurrence_74	77.81	1087.54	56.05	520.96	2241.87	137.21	3535.08	48.17	3.34	81.87	6.5	33.67	456.77	132	142.32	38.26	4.18
Recurrence_75	12905.6	2714.12	282.2	40.33	1089.59	171.56	562.41	41.81	45.38	15.38	0	86.53	958.53	317.51	555.71	798.77	0.77
Recurrence_77	250.61	1200.95	271.15	497.08	5441.13	363.55	1136.3	109.37	0	114.1	20.53	118.03	118.03	12.02	27.05	1	4.7
Non-Recurrence_01	1.14255e+06	2.99623e+06	218397	763.47	3802.49	1131.68	1905.39	25820.3	112.77	51.79	14.2	173.05	2339.57	421.23	1243.57	5188.9	3.34
Non-Recurrence_02	14477.3	13098.9	4687.71	143	452	145	256	244.17	132.03	138.97	87.29	178	235	45	89	3458	4.63
Non-Recurrence_03	4659.4	25261.5	75.56	59.5	2877.41	1275.46	3208.48	138.52	11.11	25.82	0	102.57	1510.84	205.77	661.98	4917.64	0.3
Non-Recurrence_04	109.87	1327.3	29.68	132	2351	123	321	9.69	53.02	83.4	299.28	145	122	43	52	1211	3.92
Non-Recurrence_05	1391.3	2718.95	441.9	0	532.99	7.8	112.32	89.77	3.25	185.55	62.66	0	546.28	2.58	63.21	403.1	20.26
Non-Recurrence_06	125.36	503.3	232.84	132	9231	586	3221	21.61	0	93.15	226.92	12	23	1.89	8	102	0.69
Non-Recurrence_07	9656.91	44464.2	7959	1207.13	1324.37	84.67	311.55	212.24	0.96	90.91	83.26	755.03	936.22	31.97	259.16	2129.9	0.96
Non-Recurrence_08	334.86	1255.08	514.58	0	787.16	9.2	31.27	68.33	34	1254.28	42.58	0	1852.08	14.93	105.17	6275.52	75.63
Non-Recurrence_09	409.51	900.92	206.15	6.3	3791.54	22.28	57.15	90.09	107.1	324.95	30.52	0	3403.12	31.23	69.55	6015.62	17.47
Non-Recurrence_10	270.84	248.21	43	2.1	193.54	4.2	11.56	35.64	0	70.51	25.57	7.82	31.73	1.38	12.88	0.46	8.9
Non-Recurrence_11	48.4	161.26	67.82	0	6151.36	24.48	136.88	24.74	0	12.4	1.24	0	329.57	11.17	23.58	9.66	0.65
Non-Recurrence_12	0.79	25.3	2.9	0	110.46	0	2.38	0	0	23.31	0.27	0	197.36	0	139.9	0	0
Non-Recurrence_14	76485.3	247052	10272.6	763.47	3802.49	1131.68	1905.39	13883.3	61.26	78.51	31	173.05	2339.57	221.23	243.57	5188.9	29.14
Non-Recurrence_15	259.3	932.29	129.03	1.41	550.25	0	8.48	82.74	0	9.1	2.95	1.97	41.35	0.98	36.42	45.28	0.82
Non-Recurrence_16	42.62	1423.47	56.7	0	575.8	27.92	202.4	17.05	10	457.81	14.99	0	424.13	45.85	284.49	17.19	6.66
Non-Recurrence_17	488.58	1173.57	142.32	0	2452.91	0	5.47	73.04	1.36	80.38	252.98	0.49	1548.23	0.49	17.25	5841.98	3.62
Non-Recurrence_18	141.17	1317.61	199.95	269.16	452.13	75.58	212.36	0	0	2.56	0	139.34	98.79	13.51	30.64	562.01	0
Non-Recurrence_19	348.73	952.29	164.5	84.52	2569.04	546.03	1623.43	13.41	0	27.31	1.4	25.63	208.54	28.54	149.48	30.96	2.38
Non-Recurrence_20	23.24	142.62	87.31	43	123	14	45	17.63	0	30.69	0.04	13	45	13	24	456	2.18
Non-Recurrence_21	1239.12	1394.52	244.09	104.87	52.44	0	62.18	147	0	18.15	1.03	9.35	158	32	130.68	243.22	0.19
Non-Recurrence_22	36.12	90.31	35.62	0	2435.23	628.45	953.18	4.83	0	7.31	61.95	0	33.27	3.27	291.04	564.63	0.61
Non-Recurrence_23	519.36	2021.61	46.54	2315.3	42326.6	15628.3	78358.4	24.48	4.09	27.11	1.7	17.88	36.81	31.55	146.18	62.05	0.34
Non-Recurrence_26	77.12	345.35	32.88	84.52	6569.04	1046.03	3623.43	13.41	0	27.31	1.4	25.63	108.54	28.54	149.48	30.96	2.38
Non-Recurrence_27	137.23	244.83	48.08	735.52	2058.01	429.21	1184.7	21.95	55.3	124.43	23.93	33.01	853.49	242.58	1458.12	499.31	1.06
Non-Recurrence_28	32.11	106.32	9.74	0	173.53	54	87.05	4.04	0	11.07	1.48	3.95	89	3	15.26	5422.63	0
Non-Recurrence_29	6769.79	2377.59	3466.57	174.31	857.11	161.86	1012.42	36.3	1.09	4.36	6.5	794.74	558.21	104.8	566.22	695.76	0.64
Non-Recurrence_30	2.63	19.73	6.77	43.3	31.84	0	3.18	0	0	2.05	0.34	105.92	19.86	0.83	25.65	0.83	2.05
Non-Recurrence_31	31143.2	3979.07	1714.12	29.83	574.06	10.47	113.56	123.7	0	18.66	13.23	57.28	45.63	1.77	28.35	19.05	0.66
