# Supplementary material for: Stratification by Mutational Landscape Reveals Differential Immune Infiltration and Predicts the Recurrence and Clinical Outcome of Cervical Cancer
Source: Phenomics. 2025 Mar 19;5(4):384–403. doi: 10.1007/s43657-024-00158-w (PMC12457260; doi:10.1007/s43657-024-00158-w)
Supplement: Supplementary file 16 — Supplementary file16 (XLSX 20 KB) [file 43657_2024_158_MOESM16_ESM.xlsx]

## Sheet: Table S7a
Table S7a Univariate Cox regression for DFS
Variable	HR(95%CI)	p - value
Age	0.997(0.967-1.027)	0.823
Histology, AC	1.295(0.638-2.629)	0.475
Stage, late	2.252(1.382-3.672)	0.001
Grade, well&moderate	0.750(0.464-1.214)	0.242
LVSI, yes	1.539(0.758-3.127)	0.233
LN, yes	1.446(0.877-2.383)	0.148
PI, yes	2.721(1.279-5.790)	0.009
NACT, yes	1.459(0.892-2.388)	0.133
RRS group, high	0.242(0.118-0.495)	<0.001
DCHS2, mutated	0.310(0.076-1.270)	0.104
DNAH10, mutated	0.616(0.151-2.519)	0.500
RYR1, mutated	0.459(0.167-1.264)	0.132
WDFY4, mutated	0.379(0.093-1.548)	0.176
Definition of abbreviations：HR, hazard ratio; CI,confidence interval; AC, adenocarcinoma; LVSI,lymph-vascular space invasion; LN,lymph node involvement; PI parametrial involvement; NACT,neoadjuvant chemotherapy; RRS,recurrence-free related score.

## Sheet: Table S7b
Table S7b Multivariable analysis for risk of cervical cancer patients recurrence
Variable	HR(95%CI)	p - value
Stage, late	1.735(1.033-2.914)	0.037
PI, yes	2.029(0.920-4.475)	0.079
RRS group, high	0.263(0.128-0.543)	<0.001
Definition of abbreviations:SE,standard error; HR, hazard ratio; CI,confidence interval; PI, parametrial involvement; RRS,recurrence-free related score.

## Sheet: Table S7c
Table S7c Multivariable analysis for risk of cervical cancer patients recurrence
Variable	HR(95%CI)	p - value
Stage, late	1.735(1.033-2.914)	0.037
PI, yes	2.029(0.920-4.475)	0.079
DCHS21, mut	0.369(0.087-1.561)	0.175
DNAH101, mut	0.834(0.195-3.561)	0.806
RYR11, mut	0.583(0.204-1.670)	0.315
WDFY41, mut	0.299(0.945-5.236)	0.104
Definition of abbreviations:SE,standard error; HR, hazard ratio; CI,confidence interval; PI, parametrial involvement; RRS,recurrence-free related score.

## Sheet: Table S7d
Table S7d The ROCs of different parameters in our cohort
Parameter	1-year	3-year	5-year
Stage	0.671	0.579	0.603
RRS	0.743	0.854	0.781
Stage+RRS	0.747	0.661	0.845
