# Supplementary material for: Stratification by Mutational Landscape Reveals Differential Immune Infiltration and Predicts the Recurrence and Clinical Outcome of Cervical Cancer
Source: Phenomics. 2025 Mar 19;5(4):384–403. doi: 10.1007/s43657-024-00158-w (PMC12457260; doi:10.1007/s43657-024-00158-w)
Supplement: Supplementary file 17 — Supplementary file17 (XLSX 16 KB) [file 43657_2024_158_MOESM17_ESM.xlsx]

## Sheet: Table S8
Table S8 The comparison of AUCs in different cohorts
Ref	Training set AUC			Validation set AUC
	1-year	3-year	5-year	1-year	3-year	5-year
Ref.1				0.712	0.723	0.761
Ref.2		0.767	0.779		0.582	0.642
Ref.3	0.885	0.837	0.832	0.827	0.699	0.698
Ref.4	0.83	0.76	0.76	0.86	0.76	0.78
Ref.5				0.732
Our study				0.743	0.854	0.781
